# Supplementary material for: Multi-omics Analyses Provide Insight into the Biosynthesis Pathways of Fucoxanthin in Isochrysis galbana
Source: Genomics Proteomics Bioinformatics. 2022 Aug 13;20(6):1138–53. doi: 10.1016/j.gpb.2022.05.010 (PMC10225490; doi:10.1016/j.gpb.2022.05.010)
Supplement: Supplementary Table S13 — KEGG enrichment of the expanded families genes identified in I. galbana [file mmc13.xlsx]

## Sheet: Table S13  KEGG enrichment of t
Table S13 KEGG enrichment of the expansion families genes identified in I. galbana
KEGG_A_class	KEGG_B_class	Pathway	Number	P value	q-value	Genes
Environmental Information Processing	Membrane transport	ABC transporters	9	4.35e-11	1.57e-09	IZ004963;IZ005238;IZ010481;IZ011657;IZ001888;IZ004017;IZ007255;IZ008011;IZ011853
Environmental Information Processing	Signal transduction	Two-component system	9	1.16e-10	2.09e-09	IZ004963;IZ005238;IZ010481;IZ011657;IZ001888;IZ004017;IZ007255;IZ008011;IZ011853
Metabolism	Nucleotide metabolism	Purine metabolism	5	0.000982026	0.00707	IZ003969;IZ012145;IZ012146;IZ014649;IZ002615
Metabolism	Global and overview maps	Microbial metabolism in diverse environments	3	0.303414	0.457	IZ001240;IZ007901;IZ010956
Metabolism	Global and overview maps	Metabolic pathways	12	0.360378	0.499	IZ001240;IZ003969;IZ004051;IZ006575;IZ007901;IZ010956;IZ012145;IZ012146;IZ012985;IZ014649;IZ014829;IZ002615
Metabolism	Global and overview maps	Biosynthesis of secondary metabolites	3	0.84445	0.844	IZ001240;IZ004051;IZ014829
Metabolism	Carbohydrate metabolism	Glyoxylate and dicarboxylate metabolism	2	0.0486966	0.159	IZ007901;IZ010956
Metabolism	Carbohydrate metabolism	Pentose phosphate pathway	2	0.0564664	0.169	IZ007901;IZ010956
Metabolism	Amino acid metabolism	Lysine degradation	2	0.0703037	0.188	IZ006575;IZ012985
Metabolism	Lipid metabolism	Glycerophospholipid metabolism	2	0.0731945	0.188	IZ004051;IZ014829
Metabolism	Global and overview maps	Carbon metabolism	2	0.472063	0.548	IZ007901;IZ010956
Cellular Processes	Cellular community - eukaryotes	Focal adhesion	1	0.281211	0.457	IZ006370
Metabolism	Metabolism of cofactors and vitamins	Porphyrin and chlorophyll metabolism	1	0.310451	0.457	IZ001240
Cellular Processes	Cell motility	Regulation of actin cytoskeleton	1	0.317579	0.457	IZ006370
Environmental Information Processing	Signal transduction	Calcium signaling pathway	1	0.434347	0.521	IZ006370
Environmental Information Processing	Signal transduction	cGMP - PKG signaling pathway	1	0.434347	0.521	IZ006370
Environmental Information Processing	Signal transduction	PI3K-Akt signaling pathway	1	0.511566	0.569	IZ000809
Environmental Information Processing	Signal transduction	Apelin signaling pathway	1	0.521729	0.569	IZ006370
